# Supplementary material for: Inferior mesenteric artery diameter and number of patent lumbar arteries as factors associated with significant type 2 endoleak after infrarenal endovascular aneurysm repair
Source: Interact Cardiovasc Thorac Surg. 2022 Apr 15;35(1):ivac016. doi: 10.1093/icvts/ivac016 (PMC9252125; doi:10.1093/icvts/ivac016)
Supplement: ivac016_Supplementary_Data [file ivac016_supplementary_data.zip]

Archive with 4 entries (4 files):
- Supplemental figure 2.png
- Supplemental figure 3.png
- Supplemental figure 4.png
- Supplemental figure 1.png
